# Supplementary material for: Activation of Early Proinflammatory Responses by TBEV NS1 Varies between the Strains of Various Subtypes
Source: Int J Mol Sci. 2023 Jan 5;24(2):1011. doi: 10.3390/ijms24021011 (PMC9863113; doi:10.3390/ijms24021011)
Supplement: Supplementary file 1 [file ijms-24-01011-s001.zip]

Archive with 1 entries (1 files):
- ijms-2120566-supplementary.pdf
